# Supplementary material for: Antineoplastic Activity of 9″-Lithospermic Acid Methyl Ester in Glioblastoma Cells
Source: Int J Mol Sci. 2024 Feb 8;25(4):2094. doi: 10.3390/ijms25042094 (PMC10889145; doi:10.3390/ijms25042094)
Supplement: Supplementary file 1 [file ijms-25-02094-s001.zip]

Archive with 1 entries (1 files):
- ijms-2808323-supplementary.pdf
